# Supplementary material for: Illustration of the variation in the content of flavanone rutinosides in various citrus germplasms from genetic and enzymatic perspectives
Source: Hortic Res. 2022 Jan 18;9:uhab017. doi: 10.1093/hr/uhab017 (PMC8788359; doi:10.1093/hr/uhab017)
Supplement: Web_Material_uhab017 [file web_material_uhab017.zip]

Archive with 18 entries (18 files):
- Article File.docx
- Author Meta Data.txt
- Figure 1.pptx
- Figure 2.pptx
- Figure 3.pptx
- Figure 4.pptx
- Figure 5.pptx
- Figure 6.pptx
- Related Manuscript File.pdf
- Supplementary Figure S1-S5.docx
- Supplementary Table S1.xlsx
- Supplementary Table S2.xlsx
- Supplementary Table S3.xlsx
- Supplementary Table S4.xlsx
- Supplementary Table S5.xlsx
- Supplementary Table S6.xlsx
- Table 1.xlsx
- Table 2.xlsx
