# Supplementary material for: Illustration of the variation in the content of flavanone rutinosides in various citrus germplasms from genetic and enzymatic perspectives
Source: Hortic Res. 2022 Jan 18;9:uhab017. doi: 10.1093/hr/uhab017 (PMC8788359; doi:10.1093/hr/uhab017)
Supplement: Web_Material_uhab017 [file web_material_uhab017.zip › Author Meta Data.txt]

TITLE

Illustration of the variation in the content of flavanone rutinosides in various citrus germplasms from genetic and enzymatic perspectives

AUTHOR/ORCID/PRIMARY AFFILIATION

Juan Xu, 0000-0003-4623-9343
Huazhong Agricultural University, College of Horticulture and Forestry Sciences, Wuhan, China

Wenyun Li, null
Huazhong Agricultural University, College of Horticulture and Forestry Sciences, Wuhan, China

Gu Li, null
Huazhong Agricultural University, College of Horticulture and Forestry Sciences, Wuhan, China

Ziyu Yuan, null
Huazhong Agricultural University, College of Horticulture and Forestry Sciences, Wuhan, China

Mingyue Li, null
Huazhong Agricultural University, College of Horticulture and Forestry Sciences, Wuhan, China

Xiuxin Deng, 0000-0003-4490-4514
Huazhong Agricultural University, Wuhan, China

Meilian Tan, null
The Oil Crops Research Institute of the Chinese Academy of Agricultural Sciences, Wuhan, China

Yuhua Ma, null
Guizhou Fruit Institute, Guizhou Academy of Agricultural Sciences, Guiyang, China

Jiajing Chen, null
Huazhong Agricultural University, China

FUNDING DETAILS
Juan Xu, National Natural Science Foundation of China (National Science Foundation of China), Funder id 501100001809, 32002010
Juan Xu, the National Key Research and Development Program of China (2018YFD1000204)


AUTHOR CONTRIBUTIONS
