# Supplementary material for: Illustration of the variation in the content of flavanone rutinosides in various citrus germplasms from genetic and enzymatic perspectives
Source: Hortic Res. 2022 Jan 18;9:uhab017. doi: 10.1093/hr/uhab017 (PMC8788359; doi:10.1093/hr/uhab017)
Supplement: Web_Material_uhab017 [file web_material_uhab017.zip › Supplementary Table S1.xlsx]

## Sheet: Sheet1
Supporting Table S1: Information on thirty-six citrus accessions
Abbreviation	Germplasm	Scientific name	Sampling location and time
ZK	Trifoliata orange	P. trifoliata	HZAU, 2015
ZC	Citrange	C. sinensis×P. trifoliata	HZAU, 2015
ZY	Citrumelo	P. trifoliata×C. paradisi	HZAU, 2015
JG	Kumquat	C. japonica	HZAU, 2015
KLMD	Clementine	C. reticulata	HZAU, 2015
NF	Nanfengmiju tangerine	C. reticulata	HZAU, 2015
HJ	Red tangerine	C. reticulata	HZAU, 2015
NRH	Niurouhongzhuju tangerine	C. reticulata	GZ, 2015
ZHJ	Zhuhongju tangerine	C. reticulata	GZ, 2015
QJPG	Qingjiangponkan mandarin	C. reticulata	HZAU, 2015
BDZ	Bendizao tangerine	C. reticulata	HZAU, 2015
GQ	‘Guoqing No.1’satsuma mandarin	C. reticulata	HZAU, 2015
FAIRC	Fairchild tangelo	C. reticulata×C. paradisi	HZAU, 2015
NHE	Newhall navel orange	C. sinensis	HZAU, 2015
HSD	Washington navel orange	C. sinensis	HZAU, 2015
FLX	Valencia orange	C. sinensis	HZAU, 2015
AL	Anliu sweet orange	C. sinensis	HZAU, 2015
HAL	Hong Anliu sweet orange	C. sinensis	HZAU, 2015
HRQC	‘Cara cara’navel orange	C. sinensis	HZAU, 2015
QJQC	Seike navel orange	C. sinensis	HZAU, 2015
TLK	Tarocco blood orange	C. sinensis	HZAU, 2015
XNB	Star ruby grapefruit	C. paradisi	HZAU, 2015
JW	Cocktail grapefruit	C. reticulata× C. maxima	HZAU, 2015
MX	Marsh grapefruit	C. paradisi	HZAU, 2015
HMX	Red marsh grapefruit	C. paradisi	HZAU, 2015
HB	Hiradobutun pummelo	C. grandis	HZAU, 2015
FC	Feicui pummelo	C. grandis	HZAU, 2015
CH	Chuhong pummelo	C. grandis	HZAU, 2015
GX	Guanximiyou pummelo	C. grandis	HZAU, 2015
ST	Shatian pummelo	C. grandis	HZAU, 2015
YLK	Euroka lemon	C. limon	HZAU, 2015
LiM	Limonia	C. limonia	HZAU, 2015
CNM	Rough lemon	C. jambhiri	HZAU, 2015
LaiM	Lime	C. aurantiifolia	HZAU, 2015
FS	Fingered citron	C. medica	HZAU, 2015
YCC	Ichangpapeda	C. ichangensis	HZAU, 2015
HZAU, Harvested from citrus orchard of Huazhong agricultural university; GZ, Harvested from Huishui city, Guizhou province.
