# Supplementary material for: Illustration of the variation in the content of flavanone rutinosides in various citrus germplasms from genetic and enzymatic perspectives
Source: Hortic Res. 2022 Jan 18;9:uhab017. doi: 10.1093/hr/uhab017 (PMC8788359; doi:10.1093/hr/uhab017)
Supplement: Web_Material_uhab017 [file web_material_uhab017.zip › Supplementary Table S2.xlsx]

## Sheet: Sheet1
Supporting Table S2: Pimers used in this study.
Experiment	Primer name	Sequence (5’-3’)	Sequence (3’-5’)
qRT-PCR analysis for 1,6RhaT	Actin	CCAAGCAGCATGAAGATCAA	ATCTGCTGGAAGGTGCTGAG
	q1,6RhaT	CATGCAACCACAAATCAAAACTTT	GCAACCAGTAATGGGTAAAATCAA
Clone for 1,6RhaT	1,6RhaT	ATGCACGCCCCTTCGAACC	TTAAGCTAAGGCTTTGAGATCCTTGAC
Clone for 1,6RhaT-like	1,6RhaT-like	ATGCACGCCCCTTCAAACCAACAA	TTAAGCTAAGGCTTTGAGATCCTT
