# Supplementary material for: Illustration of the variation in the content of flavanone rutinosides in various citrus germplasms from genetic and enzymatic perspectives
Source: Hortic Res. 2022 Jan 18;9:uhab017. doi: 10.1093/hr/uhab017 (PMC8788359; doi:10.1093/hr/uhab017)
Supplement: Web_Material_uhab017 [file web_material_uhab017.zip › Supplementary Table S3.xlsx]

## Sheet: Sheet1
Supporting Table S3: Allelic analysis of type A alleles among thirty-six citrus accessions
Allele code	Length (bp)	Deduced protein (aa:amino acid)	Numbers of SNPs	Frequency in 36 germplasms	Species
A1	1428	Intact protein (475aa)	11	11	C. reticulata, C. sinensis
A2	1428	Intact protein (475aa)	12	1	C. reticulata
A3	1428	Intact protein (475aa)	9	1	C. sinensis
A4	1428	Intact protein (475aa)	9	1	C. reticulata
A5	1428	Intact protein (475aa)	15	4	C. reticulata
A6	1428	Intact protein (475aa)	14	2	C. reticulata, C. ichangensis
A7	1428	Intact protein (475aa)	17	1	C. paradisi
A8	1428	Intact protein (475aa)	22	1	P. trifoliata
A9	1428	Intact protein (475aa)	21	1	P. trifoliata
A10	1428	Intact protein (475aa)	11	18	C. reticulata, C. sinensis, P. trifoliata, C. paradisi
A11	1428	Intact protein (475aa)	26	1	C. limon
A12	1428	Intact protein (475aa)	25	2	C. limonia ,C. medica
A13	1428	Intact protein (475aa)	59	1	P. trifoliata
A14	1428	Intact protein (475aa)	51	1	P. trifoliata
A15	1428	Intact protein (475aa)	57	1	C. ichangensis
A16	1428	Intact protein (475aa)	56	3	C. jambhiri , C. limon, C. medica
A17	1428	Intact protein (475aa)	58	1	C. aurantifolia
A18	1428	Intact protein (475aa)	41	1	C. limonia
