# Supplementary material for: Illustration of the variation in the content of flavanone rutinosides in various citrus germplasms from genetic and enzymatic perspectives
Source: Hortic Res. 2022 Jan 18;9:uhab017. doi: 10.1093/hr/uhab017 (PMC8788359; doi:10.1093/hr/uhab017)
Supplement: Web_Material_uhab017 [file web_material_uhab017.zip › Supplementary Table S4.xlsx]

## Sheet: Sheet1
Supporting Table S4: Allelic analysis of type B and C alleles among thirty-six citrus accessions.
Allele code	Length (bp)	Mutation details (Compared with Cs1,6RhaT, gene accession number: DQ119035 )					Homology to DQ119035 (%)	Frequency in 36 samples	Species
		Main mutations position	Numbers of deletion	Numbers of insertion	Numbers of SNPs	Numbers of stop codon
B1	1433	Insertion of 5 bases (AATTT) at 379bp	-	5	57	18	95.5	1	C. maxima
B2	1433		-	5	58	19	95.4	8	C. maxima
									C. paradisi
B3	1433		-	5	54	20	95.6	1	C. jambhiri
B4	1433		-	5	51	19	96	1	C. maxima
C1	1427	Deletion one base (G) at 185bp	1	-	57	21	95.4	1	C. maxima
C2	1427		1	-	54	5	95.6	1	C. maxima
C3	1427		1	-	55	22	95.6	1	C. maxima
C4	1420	Deletion a base (G) at 185bp and 7 bases (CAAAACT) at 345bp	8	-	54	27	95.3	2	C. maxima
C5	1420	Deletion 8 bases (GAGCTGGT) at 984bp	8	-	56	30	95.5	1	C. japonica
C6	1420		8	-	57	12	95.4	1	C. japonica
