# Supplementary material for: Illustration of the variation in the content of flavanone rutinosides in various citrus germplasms from genetic and enzymatic perspectives
Source: Hortic Res. 2022 Jan 18;9:uhab017. doi: 10.1093/hr/uhab017 (PMC8788359; doi:10.1093/hr/uhab017)
Supplement: Web_Material_uhab017 [file web_material_uhab017.zip › Supplementary Table S5.xlsx]

## Sheet: Sheet1
Supporting Table S5: Flavanone glycosides content in citrus accessions harboring different types of 1,6RhaT alleles
Accessions harboring different types of 1,6RhaT alleles	Content of flavanone rutinoside(mg/g)
AA	21.81±2.01**
AB/AC	5.39±0.17
BC	0
CC	0
The statistical significance between treatments was determined using the Student’s t test (**P < 0.01, * P < 0.05).
