# Supplementary material for: Illustration of the variation in the content of flavanone rutinosides in various citrus germplasms from genetic and enzymatic perspectives
Source: Hortic Res. 2022 Jan 18;9:uhab017. doi: 10.1093/hr/uhab017 (PMC8788359; doi:10.1093/hr/uhab017)
Supplement: Web_Material_uhab017 [file web_material_uhab017.zip › Supplementary Table S6.xlsx]

## Sheet: Sheet1
Supporting Table S6: FNs and FRs contents in peel of parents (HB pummelo and Fairchild tangelo) and F1 hybrid populations.
Abbreviation	Content of FRs (mg/g)	Content of FNs (mg/g)	Proportions of FRs (%)	Proportions of FNs (%)
HJ	10.0648	0	100	0
ZK	3.39891	11.6533	22.5808	77.4192
ZJ72	21.6376	0	100	0
ZJ80	19.3765	0	100	0
ZJ58	19.3759	0	100	0
ZJ54	18.8648	0	100	0
ZJ56	16.3061	0	100	0
ZJ7	15.8314	0	100	0
ZJ97	15.2753	0	100	0
ZJ10	15.0148	0	100	0
ZJ41	14.1175	0	100	0
ZJ71	14.04	0	100	0
ZJ1	13.9556	0	100	0
ZJ50	13.3586	0	100	0
ZJ26	13.1095	0	100	0
ZJ16	12.644	0	100	0
ZJ20	12.6421	0	100	0
ZJ82	12.5301	0	100	0
ZJ84	12.363	0	100	0
ZJ61	11.6131	0.294865	97.5238	2.4762
ZJ63	11.1561	0	100	0
ZJ33	11.1194	0	100	0
ZJ49	10.7751	0	100	0
ZJ29	10.6121	0	100	0
ZJ25	10.4975	0	100	0
ZJ22	9.51816	0	100	0
ZJ37	8.80979	0	100	0
ZJ77	8.53338	0.489733	94.5725	5.42754
ZJ40	6.67671	0	100	0
ZJ85	6.34919	0	100	0
ZJ21	5.85063	8.8389	39.8286	60.1714
ZJ60	5.60382	0.707777	88.7861	11.2139
ZJ31	5.28977	13.212	28.5906	71.4094
ZJ96	4.62761	7.53377	38.0517	61.9483
ZJ106	4.12958	9.54782	30.1927	69.8073
ZJ87	4.04283	9.27295	30.3612	69.6388
ZJ19	3.99593	5.18426	43.5278	56.4722
ZJ27	3.97791	5.42836	42.29	57.71
ZJ62	3.95502	21.2371	15.6994	84.3006
ZJ39	3.95036	0	100	0
ZJ89	3.89948	7.72634	33.5416	66.4584
ZJ14	3.84707	6.19647	38.3039	61.6961
ZJ79	3.83326	12.7018	23.1826	76.8174
ZJ102	3.71548	6.07436	37.9524	62.0476
ZJ11	3.69017	5.35637	40.791	59.209
ZJ9	3.48413	7.03019	33.137	66.863
ZJ90	3.48081	16.1099	17.7676	82.2324
ZJ81	3.30077	6.47141	33.7773	66.2227
ZJ104	3.27223	8.16168	28.6187	71.3813
ZJ47	3.15171	22.2084	12.4278	87.5722
ZJ5	2.94724	4.82447	37.9227	62.0773
ZJ34	2.86885	4.48884	38.9912	61.0088
ZJ55	2.86715	7.10435	28.7534	71.2466
ZJ95	2.73757	14.6719	15.7246	84.2754
ZJ109	2.64112	9.7754	21.271	78.729
ZJ30	2.60608	5.34605	32.7721	67.2279
ZJ66	2.59002	3.928	39.7363	60.2637
ZJ99	2.54172	8.41159	23.205	76.795
ZJ59	2.51555	7.93948	24.0606	75.9394
ZJ98	2.49471	8.67612	22.3323	77.6677
ZJ35	2.36369	4.37424	35.0804	64.9196
ZJ57	2.36086	6.27298	27.3442	72.6558
ZJ36	2.35805	2.98183	44.1593	55.8407
ZJ70	2.22591	6.74089	24.8239	75.1761
ZJ108	2.18681	6.29561	25.7805	74.2195
ZJ2	2.16697	5.45765	28.4207	71.5793
ZJ67	2.09111	1.87239	52.7592	47.2408
ZJ73	1.86166	1.23518	60.1148	39.8852
HJ represent red tangerine (C. reticulata), ZK represent trifoliata orange (P. trifoliata), ZJ represent F1 hybrid populations of HJ and ZK.
