# Supplementary material for: Illustration of the variation in the content of flavanone rutinosides in various citrus germplasms from genetic and enzymatic perspectives
Source: Hortic Res. 2022 Jan 18;9:uhab017. doi: 10.1093/hr/uhab017 (PMC8788359; doi:10.1093/hr/uhab017)
Supplement: Web_Material_uhab017 [file web_material_uhab017.zip › Table 1.xlsx]

## Sheet: Sheet1
Table 1 1,6RhaT alleles related to FR phenotypes in 36 citrus accessions.
Samples	Abbreviation	Allells isolated	Length(bp)	Scientific name	Deduced amino acid (aa)	Phenotype
‘Cara Cara’ navel orange	HRQC	A1, A10	1428	C. sinensis	Intact protein (475aa)	+
Hong Anliu sweet orange	HAL	A1, A10	1428	C. sinensis	Intact protein (475aa)	+
Tarocco blood orange	TLK	A1, A10	1428	C. sinensis	Intact protein (475aa)	+
Valencia orange	FLX	A1, A10	1428	C. sinensis	Intact protein (475aa)	+
Seike navel range	QJQC	A1, A10	1428	C. sinensis	Intact protein (475aa)	+
Washington navel orange	HSD	A3, A10	1428	C. sinensis	Intact protein (475aa)	+
Anliu sweet orange	AL	A1, A10	1428	C. sinensis	Intact protein (475aa)	+
Newhall navel orange	NHE	A1, A10	1428	C. sinensis	Intact protein (475aa)	+
Niu Rouhong tangerine	NRH	A5, A10	1428	C. reticulata	Intact protein (475aa)	+
Nanfengmiju tangerine	NF	A1, A2	1428	C. reticulata	Intact protein (475aa)	+
Fairchild tangelo	FAIRC	A5, A10	1428	C. reticulata × C. paradisi	Intact protein (475aa)	+
Zhu Hongju tangerine	ZHJ	A5, A10	1428	C. reticulata	Intact protein (475aa)	+
‘Guoqing No.1' satsuma mandarin	GQ	A1	1428	C. reticulata	Intact protein (475aa)	+
Qingjiangponkan mandarin	QJPG	A1, A10	1428	C. reticulata	Intact protein (475aa)	+
Bendizao tangerine	BDZ	A6	1428	C. reticulata	Intact protein (475aa)	+
Clementine	KLMD	A5, A10	1428	C. reticulata	Intact protein (475aa)	+
Red tangerine	HJ	A4, A10	1428	C. reticulata	Intact protein (475aa)	+
Lime	LAIM	A1, A17	1428	C. aurantiifolia	Intact protein (475aa)	+
Limonia	LIM	A12, A18	1428	C. limonia	Intact protein (475aa)	+
Eureka lemon	YLK	A11, A16	1428	C. limon	Intact protein (475aa)	+
Rough lemon	CNM	A16, B3	1428/1433	C. jambhiri	Intact protein (475aa)/ Truncated protein (174aa)	+
Fingered citron	FS	A12, A16	1428	C. medica	Intact protein (475aa)	+
Ichangpapeda	YCC	A6, A15	1428	C. ichangensis	Intact protein (475aa)	+
Trifoliata orange	ZK	A8, A9	1428	P. trifoliata	Intact protein (475aa)	+
Citrange	ZC	A10, A14	1428	C. sinensis × P. trifoliata	Intact protein (475aa)	+
Citrumelo	ZY	A13, B1	1428/1433	P. trifoliata × C. paradisi	Intact protein (475aa)/ Truncated protein (174aa)	+
Star ruby grapefruit	XNB	A10, C2	1428/1433	C. paradisi	Intact protein (475aa)/ Truncated protein (68aa)	+
Red marsh grapefruit	HMX	A10, C2	1428/1433	C. paradisi	Intact protein (475aa)/ Truncated protein (68aa)	+
Marsh grapefruit	MX	A10, C2	1428/1433	C. paradisi	Intact protein (475aa)/ Truncated protein (68aa)	+
Cocktail grapefruit	JW	A7, C2	1428/1433	C. reticulata × C. maxima	Intact protein (475aa)/ Truncated protein (68aa)	+
Feicui pummelo	FC	B2, C2	1433/1427	C. maxima	Truncated protein (9aa)/ Truncated protein (68aa)	-
Hiradobutun pummelo	HB	B2, C4	1433/1420	C. maxima	Truncated protein (9aa)/ Truncated protein (68aa)	-
Chuhong pummelo	CH	B2, C3	1433/1427	C. maxima	Truncated protein (9aa)/ Truncated protein (68aa)	-
Guanxi pummelo	GX	B2, C4	1433/1420	C. maxima	Truncated protein (9aa)/ Truncated protein (68aa)	-
Shatian pummelo	ST	B4, C1	1433/1427	C. maxima	Truncated protein (174aa)/ Truncated protein (68aa)	-
Kumquat	JG	C5, C6	1420/1420	C. japonica	Truncated protein (339aa)/ Truncated protein (339aa)	-
‘+’ indicated accumulation of FRs; ‘-’ indicated FRs was not detected.
