# Supplementary material for: Illustration of the variation in the content of flavanone rutinosides in various citrus germplasms from genetic and enzymatic perspectives
Source: Hortic Res. 2022 Jan 18;9:uhab017. doi: 10.1093/hr/uhab017 (PMC8788359; doi:10.1093/hr/uhab017)
Supplement: Web_Material_uhab017 [file web_material_uhab017.zip › Table 2.xlsx]

## Sheet: Sheet1
Table 2 Enzymatic kinetic parameters of Cs1,6RhaT and Cm1,2RhaT
	Substrate	Vmax (μM s-1mg-1)	Km (μM)	Kcat (min-1)	Kcat/Km (s-1mM-1)
1,6RhaT	Naringenin-7-O-glucoside	22.2±0.87	14.7±0.21	7.02±0.28	7.959
	Hesperetin-7-O-glucoside	0.70±0.05	12.9±0.39	2.23±0.17	2.884
1,2RhaT	Naringenin-7-O-glucoside	34.4±1.28	11.7±2.11	10.6±0.39	15.03
	Hesperetin-7-O-glucoside	11.7±0.83	25.5±6.51	3.58±0.26	2.346
